# Supplementary material for: Beta-Sitosterol Promotes Milk Protein and Fat Syntheses-Related Genes in Bovine Mammary Epithelial Cells
Source: Animals (Basel). 2021 Nov 12;11(11):3238. doi: 10.3390/ani11113238 (PMC8614283; doi:10.3390/ani11113238)
Supplement: Supplementary file 1 [file animals-11-03238-s001.zip]

Archive with 1 entries (1 files):
- animals-1385288-supplementary.pdf
